# Supplementary material for: Normal values for aortic diameters in children and adolescents – assessment in vivo by contrast-enhanced CMR-angiography
Source: J Cardiovasc Magn Reson. 2008 Dec 5;10(1):56. doi: 10.1186/1532-429X-10-56 (PMC2615773; doi:10.1186/1532-429X-10-56)
Supplement: Additional file 1 — Normal aortic shortdiameters. The zip file contains following 3 files for calculation of z-scores and percentiles of aortic measurements. The data provided in the Excel file allows calculation of percentiles and z-scores, as well as graphical display of the measurements on the normative curves. The Word file represents a user's guide giving step by step instructions for installing the certificate to enable the macros included in the previous file xls. The third file contains the certificate for use of the macros included in the Excel file. [file 1532-429X-10-56-S1.zip]

Archive with 3 entries (3 files):
- normal_aortic_diameters.xls
- users_guide.doc
- Macros_aorta.cer
