# Supplementary material for: Normal values for aortic diameters in children and adolescents – assessment in vivo by contrast-enhanced CMR-angiography
Source: J Cardiovasc Magn Reson. 2008 Dec 5;10(1):56. doi: 10.1186/1532-429X-10-56 (PMC2615773; doi:10.1186/1532-429X-10-56)
Supplement: Additional file 1 — Normal aortic shortdiameters. The zip file contains following 3 files for calculation of z-scores and percentiles of aortic measurements. The data provided in the Excel file allows calculation of percentiles and z-scores, as well as graphical display of the measurements on the normative curves. The Word file represents a user's guide giving step by step instructions for installing the certificate to enable the macros included in the previous file xls. The third file contains the certificate for use of the macros included in the Excel file. [file 1532-429X-10-56-S1.zip › normal_aortic_diameters.xls]

## Sheet: normal aortic diameters
Name			DOB
BSA (m2)	0						~m=a+b*bsa^0.5
Height (cm)		Weight (kg)					z=(d-~m)/Sy.x
	Diameter Entry (mm)	z-Value	Percentile					A	B	Sy.x
aortic sinus							aortic sinus	0.5771	19.37	2.382
sino-tubular junction							sino-tubular junction	-0.03117	16.91	1.923
ascending aorta							ascending aorta	-1.338	18.6	1.994
at the origin of a.brachiocephalica							at the origin of brachiocep	-3.379	20.07	1.691
first transverse segment							first trensverse segment	-3.518	18.66	1.635
second transverse segment							second transverse segment	-2.632	16.5	1.312
isthmic region							isthmic region	-3.374	16.52	1.461
descending aorta							descending aorta	-1.124	14.42	1.641
diaphragm							diaphragm	1.277	9.894	1.34
Curves to appear on the graph
		low	up	thickness	a	b	Sy.x	diagmrammwert
aortic sinus				0	0.5771	19.37	2.382	aortic sinus
sino-tubular junction
ascending aorta
at the origin of brachiocep						#VALUE!
first transverse segment						#VALUE!
second transverse segment						#VALUE!
isthmic region						#VALUE!
descending aorta						#VALUE!
diaphragm						#VALUE!
0.45	13.5709	18.0509	9.09084			#VALUE!
0.46	13.7145	18.1945	9.23442			#VALUE!
0.47	13.8565	18.3366	9.37645			#VALUE!
0.48	13.997	18.4771	9.51698
0.49	14.1361	18.6162	9.65605
0.5	14.2738	18.7538	9.79371
0.51	14.41	18.8901	9.93
0.52	14.545	19.0251	10.065
0.53	14.6787	19.1587	10.1986
0.54	14.8111	19.2911	10.331
0.55	14.9423	19.4223	10.4622
0.56	15.0723	19.5523	10.5922
0.57	15.2011	19.6812	10.7211
0.58	15.3289	19.8089	10.8488
0.59	15.4555	19.9355	10.9754
0.6	15.581	20.0611	11.101
0.61	15.7056	20.1856	11.2255
0.62	15.8291	20.3091	11.349
0.63	15.9516	20.4316	11.4715
0.64	16.0731	20.5532	11.593
0.65	16.1937	20.6737	11.7136
0.66	16.3134	20.7934	11.8333
0.67	16.4321	20.9122	11.9521
0.68	16.55	21.0301	12.07
0.69	16.667	21.1471	12.187
0.7	16.7832	21.2633	12.3032
0.71	16.8986	21.3786	12.4185
0.72	17.0131	21.4931	12.533
0.73	17.1268	21.6069	12.6468
0.74	17.2398	21.7199	12.7598
0.75	17.352	21.8321	12.872
0.76	17.4635	21.9435	12.9834
0.77	17.5742	22.0543	13.0942
0.78	17.6842	22.1643	13.2042
0.79	17.7935	22.2736	13.3135
0.8	17.9022	22.3822	13.4221
0.81	18.0101	22.4902	13.53
0.82	18.1174	22.5974	13.6373
0.83	18.224	22.7041	13.744
0.84	18.33	22.81	13.8499
0.85	18.4354	22.9154	13.9553
0.86	18.5401	23.0201	14.06
0.87	18.6442	23.1243	14.1642
0.88	18.7478	23.2278	14.2677
0.89	18.8507	23.3308	14.3707
0.9	18.9531	23.4331	14.473
0.91	19.0549	23.535	14.5749
0.92	19.1562	23.6362	14.6761
0.93	19.2569	23.7369	14.7768
0.94	19.357	23.8371	14.877
0.95	19.4566	23.9367	14.9766
0.96	19.5557	24.0358	15.0757
0.97	19.6543	24.1344	15.1743
0.98	19.7524	24.2325	15.2724
0.99	19.85	24.3301	15.37
1	19.9471	24.4272	15.467
1.01	20.0437	24.5238	15.5637
1.02	20.1398	24.6199	15.6598
1.03	20.2355	24.7156	15.7555
1.04	20.3307	24.8108	15.8507
1.05	20.4254	24.9055	15.9454
1.06	20.5197	24.9998	16.0397
1.07	20.6136	25.0936	16.1335
1.08	20.707	25.187	16.2269
1.09	20.8	25.28	16.3199
1.1	20.8925	25.3726	16.4125
1.11	20.9847	25.4647	16.5046
1.12	21.0764	25.5564	16.5963
1.13	21.1677	25.6477	16.6876
1.14	21.2586	25.7387	16.7786
1.15	21.3491	25.8292	16.8691
1.16	21.4392	25.9193	16.9592
1.17	21.529	26.009	17.0489
1.18	21.6183	26.0984	17.1383
1.19	21.7073	26.1873	17.2272
1.2	21.7959	26.2759	17.3158
1.21	21.8841	26.3642	17.404
1.22	21.972	26.452	17.4919
1.23	22.0595	26.5395	17.5794
1.24	22.1466	26.6267	17.6666
1.25	22.2334	26.7135	17.7534
1.26	22.3199	26.7999	17.8398
1.27	22.406	26.886	17.9259
1.28	22.4918	26.9718	18.0117
1.29	22.5772	27.0572	18.0971
1.3	22.6623	27.1423	18.1822
1.31	22.7471	27.2271	18.267
1.32	22.8315	27.3116	18.3515
1.33	22.9157	27.3957	18.4356
1.34	22.9995	27.4795	18.5194
1.35	23.083	27.5631	18.603
1.36	23.1662	27.6463	18.6862
1.37	23.2491	27.7292	18.7691
1.38	23.3317	27.8117	18.8516
1.39	23.414	27.894	18.9339
1.4	23.496	27.976	19.0159
1.41	23.5777	28.0578	19.0977
1.42	23.6591	28.1392	19.1791
1.43	23.7403	28.2203	19.2602
1.44	23.8211	28.3012	19.341
1.45	23.9017	28.3817	19.4216
1.46	23.982	28.462	19.5019
1.47	24.062	28.542	19.5819
1.48	24.1417	28.6218	19.6617
1.49	24.2212	28.7012	19.7411
1.5	24.3004	28.7805	19.8204
1.51	24.3794	28.8594	19.8993
1.52	24.458	28.9381	19.978
1.53	24.5365	29.0165	20.0564
1.54	24.6146	29.0947	20.1346
1.55	24.6926	29.1726	20.2125
1.56	24.7702	29.2503	20.2902
1.57	24.8476	29.3277	20.3676
1.58	24.9248	29.4049	20.4448
1.59	25.0017	29.4818	20.5217
1.6	25.0784	29.5585	20.5984
1.61	25.1549	29.6349	20.6748
1.62	25.2311	29.7111	20.751
1.63	25.3071	29.7871	20.827
1.64	25.3828	29.8629	20.9028
1.65	25.4583	29.9384	20.9783
1.66	25.5336	30.0136	21.0535
1.67	25.6087	30.0887	21.1286
1.68	25.6835	30.1635	21.2034
1.69	25.7581	30.2382	21.278
1.7	25.8325	30.3125	21.3524
1.71	25.9067	30.3867	21.4266
1.72	25.9806	30.4607	21.5006
1.73	26.0544	30.5344	21.5743
1.74	26.1279	30.6079	21.6478
1.75	26.2012	30.6813	21.7212
1.76	26.2743	30.7544	21.7943
1.77	26.3472	30.8273	21.8672
1.78	26.4199	30.9	21.9399
1.79	26.4924	30.9724	22.0123
1.8	26.5647	31.0447	22.0846
1.81	26.6368	31.1168	22.1567
1.82	26.7087	31.1887	22.2286
1.83	26.7804	31.2604	22.3003
1.84	26.8518	31.3319	22.3718
1.85	26.9231	31.4032	22.4431
1.86	26.9943	31.4743	22.5142
1.87	27.0652	31.5452	22.5851
1.88	27.1359	31.616	22.6559
1.89	27.2064	31.6865	22.7264
1.9	27.2768	31.7569	22.7968
1.91	27.347	31.827	22.8669
1.92	27.417	31.897	22.9369
1.93	27.4868	31.9668	23.0067
1.94	27.5564	32.0364	23.0763
1.95	27.6258	32.1059	23.1458
1.96	27.6951	32.1752	23.215
1.97	27.7642	32.2442	23.2841
1.98	27.8331	32.3132	23.3531
1.99	27.9018	32.3819	23.4218
2	27.9704	32.4505	23.4904
2.01	28.0388	32.5189	23.5588
2.02	28.107	32.5871	23.627
2.03	28.1751	32.6552	23.6951
2.04	28.243	32.723	23.7629
2.05	28.3107	32.7908	23.8307
2.06	28.3783	32.8583	23.8982
2.07	28.4457	32.9257	23.9656
